# Supplementary material for: Targeted Genotyping of MIS-C Patients Reveals a Potential Alternative Pathway Mediated Complement Dysregulation during COVID-19 Infection
Source: Curr Issues Mol Biol. 2022 Jun 28;44(7):2811–24. doi: 10.3390/cimb44070193 (PMC9325260; doi:10.3390/cimb44070193)
Supplement: Supplementary file 1 [file cimb-44-00193-s001.zip]

Archive with 1 entries (1 files):
- cimb-1755355-supplementary.xlsx
